# Supplementary material for: Molecular epidemiology, virulence determinants and antimicrobial resistance of Campylobacter spreading in retail chicken meat in Central China
Source: Gut Pathog. 2016 Oct 26;8:48. doi: 10.1186/s13099-016-0132-2 (PMC5080698; doi:10.1186/s13099-016-0132-2)
Supplement: Supplementary file 1 — Additional file 1. Table S1. The results of the durg resistance testing of each strain. [file 13099_2016_132_MOESM1_ESM.xlsx]

## Sheet: Sheet1
Drugs	clindamycin		streptomycin		amikacin		tetracycline		ampicillin		cefoperazone		sulfamethoxazole		erythromycin		norfloxacin		Ciprofloxacin
Strains	Diameter of Inhibition zone (mm)	Sensibility	Diameter of Inhibition zone (mm)	Sensibility	Diameter of Inhibition zone (mm)	Sensibility	Diameter of Inhibition zone (mm)	Sensibility	Diameter of Inhibition zone (mm)	Sensibility	Diameter of Inhibition zone (mm)	Sensibility	Diameter of Inhibition zone (mm)	Sensibility	Diameter of Inhibition zone (mm)	Sensibility	Diameter of Inhibition zone (mm)	Sensibility	Diameter of Inhibition zone (mm)	Sensibility
HB-01	38	＋'＋	24	＋'＋	26	＋'＋	0	—	17	＋'＋	20	＋	18	＋'＋	32	＋'＋	0	—	0	—
HB-02	30	＋'＋	20	＋'＋	24	＋'＋	0	—	20	＋'＋	28	＋'＋	24	＋'＋	22	＋'＋	0	—	0	—
HB-03	32	＋'＋	22	＋'＋	24	＋'＋	0	—	22	＋'＋	23	＋'＋	23	＋'＋	27	＋'＋	0	—	0	—
HB-04	38	＋'＋	24	＋'＋	26	＋'＋	17	＋'＋	17	＋'＋	20	＋	0	—	32	＋'＋	0	—	0	—
HB-05	27	＋'＋	24	＋'＋	25	＋'＋	18	＋'＋	17	＋'＋	0	—	25	＋'＋	25	＋'＋	0	—	0	—
HB-06	11	—	26	＋'＋	30	＋'＋	19	＋'＋	9	—	16	＋	28	＋'＋	36	＋'＋	0	—	0	—
HB-07	36	＋'＋	22	＋'＋	30	＋'＋	0	—	11	—	20	＋	16	＋	32	＋'＋	0	—	0	—
HB-08	24	＋	28	＋'＋	42	＋'＋	0	—	0	—	22	＋'＋	40	＋'＋	25	＋'＋	0	—	0	—
HB-09	32	＋'＋	18	＋'＋	20	＋'＋	0	—	10	—	20	＋	26	＋'＋	24	＋'＋	0	—	0	—
HB-10	36	＋'＋	22	＋'＋	30	＋'＋	0	—	0	—	19	＋	16	＋	31	＋'＋	0	—	0	—
HB-11	24	＋	28	＋'＋	42	＋'＋	6	—	0	—	22	＋'＋	40	＋'＋	26	＋'＋	0	—	0	—
HB-12	32	＋'＋	19	＋'＋	20	＋'＋	0	—	9	—	18	＋	22	＋'＋	26	＋'＋	0	—	0	—
HB-13	32	＋'＋	18	＋'＋	22	＋'＋	2	—	8	—	18	＋	22	＋'＋	24	＋'＋	0	—	0	—
HB-14	31	＋'＋	22	＋'＋	30	＋'＋	0	—	11	—	20	＋	16	＋	32	＋'＋	0	—	0	—
HB-15	21	＋	27	＋'＋	32	＋'＋	0	—	0	—	23	＋'＋	38	＋'＋	24	＋'＋	0	—	0	—
HB-16	32	＋'＋	18	＋'＋	21	＋'＋	0	—	10	—	20	＋	23	＋'＋	24	＋'＋	0	—	0	—
HB-17	30	＋'＋	28	＋'＋	21	＋'＋	15	＋'＋	0	—	0	—	30	＋'＋	37	＋'＋	0	—	10	—
HB-18	28	＋'＋	20	＋'＋	22	＋'＋	17	＋'＋	0	—	0	—	26	＋'＋	28	＋'＋	0	—	0	—
HB-19	30	＋'＋	22	＋'＋	18	＋'＋	0	—	14	＋	13	—	28	＋'＋	20	＋	0	—	0	—
HB-20	36	＋'＋	17	＋'＋	21	＋'＋	10	—	33	＋'＋	0	—	24	＋'＋	29	＋'＋	0	—	0	—
HB-21	8	—	24	＋'＋	26	＋'＋	15	＋'＋	5	—	20	＋	18	＋'＋	0	—	0	—	0	—
HB-22	28	＋	26	＋'＋	30	＋'＋	0	—	0	—	11	—	36	＋'＋	28	＋'＋	0	—	0	—	5
HB-23	21	＋	24	＋'＋	28	＋'＋	0	—	0	—	0	—	28	＋'＋	25	＋'＋	0	—	0	—
HB-24	20	＋	22	＋'＋	22	＋'＋	0	—	0	—	9	—	24	＋'＋	28	＋'＋	0	—	0	—
HB-25	24	＋	22	＋'＋	24	＋'＋	0	—	0	—	15	—	22	＋'＋	26	＋'＋	0	—	0	—
HB-26	32	＋'＋	21	＋'＋	21	＋'＋	10	—	0	—	0	—	31	＋'＋	31	＋'＋	0	—	0	—
HB-27	28	＋'＋	15	＋'＋	18	＋'＋	0	—	0	—	0	—	14	＋	24	＋'＋	0	—	0	—
HB-28	26	＋'＋	18	＋'＋	19	＋'＋	0	—	0	—	0	—	15	＋	31	＋'＋	0	—	0	—
HB-29	24	＋	28	＋'＋	28	＋'＋	8	—	10	—	22	＋'＋	0	—	24	＋'＋	0	—	9	—
HB-30	27	＋'＋	26	＋'＋	21	＋'＋	0	—	14	＋	0	—	0	—	25	＋'＋	0	—	0	—
HB-31	18	＋	24	＋'＋	28	＋'＋	0	—	18	＋'＋	13	—	0	—	25	＋'＋	10	—	12	—
HB-32	16	—	20	＋'＋	30	＋'＋	8	—	0	—	6	—	14	＋	30	＋'＋	0	—	0	—
HB-33	14	—	28	＋'＋	30	＋'＋	0	—	0	—	14	—	23	＋'＋	29	＋'＋	0	—	0	—
HB-34	16	—	15	＋'＋	22	＋'＋	0	—	0	—	12	—	24	＋'＋	22	＋'＋	0	—	0	—
HB-35	30	＋'＋	0	—	25	＋'＋	0	—	0	—	11	—	27	＋'＋	30	＋'＋	0	—	0	—	6
HB-36	20	＋	25	＋'＋	29	＋'＋	0	—	0	—	11	—	0	—	26	＋'＋	0	—	0	—	6
HB-37	26	＋'＋	24	＋'＋	25	＋'＋	0	—	0	—	10	—	0	—	27	＋'＋	0	—	0	—	6
HB-38	22	＋'＋	17	＋'＋	28	＋'＋	0	—	0	—	21	＋'＋	0	—	0	—	0	—	0	—	7
HB-39	12	—	20	＋'＋	20	＋'＋	0	—	0	—	14	—	0	—	24	＋'＋	0	—	0	—	7
HB-40	8	—	28	＋'＋	23	＋'＋	0	—	0	—	10	—	0	—	26	＋'＋	0	—	0	—	7
HB-41	0	—	22	＋'＋	25	＋'＋	0	—	0	—	9	—	0	—	30	＋'＋	0	—	0	—	7
HB-42	12	—	22	＋'＋	22	＋'＋	0	—	0	—	11	—	0	—	24	＋'＋	0	—	0	—	7
HB-43	6	—	22	＋'＋	20	＋'＋	0	—	0	—	14	—	24	＋'＋	0	—	0	—	0	—	7
HB-44	22	＋'＋	17	＋'＋	28	＋'＋	0	—	0	—	0	—	0	—	0	—	0	—	0	—	7
HB-45	0	—	8	—	0	—	0	—	0	—	20	＋	22	＋'＋	0	—	0	—	0	—
HB-46	0	—	8	—	0	—	0	—	0	—	21	＋	15	＋	0	—	0	—	0	—
HB-47	0	—	8	—	29	＋'＋	0	—	0	—	9	—	0	—	25	＋'＋	0	—	0	—
HB-48	0	—	8	—	28	＋'＋	0	—	0	—	20	＋	0	—	0	—	0	—	0	—
HB-49	0	—	8	—	0	—	0	—	0	—	20	＋	0	—	0	—	0	—	0	—
HB-50	0	—	8	—	0	—	0	—	0	—	18	＋	0	—	0	—	0	—	0	—
HB-51	8	—	0	—	0	—	0	—	0	—	18	+	0	—	0	—	7	—	0	—
HB-52	0	—	0	—	0	—	0	—	12	—	0	—	0	—	25	＋'＋	0	—	0	—
"—" means Resistant; "+" means Intermediate; "＋'＋" means Susceptible
